# Supplementary material for: Genotyping of Genetically Monomorphic Bacteria: DNA Sequencing in Mycobacterium tuberculosis Highlights the Limitations of Current Methodologies
Source: PLoS One. 2009 Nov 12;4(11):e7815. doi: 10.1371/journal.pone.0007815 (PMC2772813; doi:10.1371/journal.pone.0007815)
Supplement: Table S1 — Phylogenetically informative SNPs for genoptyping of MTBC. (0.05 MB XLS) [file pone.0007815.s004.xls]

## Sheet: Sheet1
Clade/Lineage/Sublineage	SNP Name	Rv Number	Nucleotide Position	H37Rv Nucleotide	Mutant Nucleotide	Codon	H37Rv Amino Acid	Mutant Amino Acid	Lineage/sublineage defining genomic deletion
Lineage 1 (pink)	Rv0005_0990n	0005	0990	atG	atC	0330	Met	Ile	RD239
	Rv0006_1151n	0006	1151	gCa	gTa	0384	Ala	Val
	Rv0410c_1842s	0410c	1842	tcG	tcA	0614	Ser	Ser
	Rv0934_1022n	0934	1022	aCc	aTc	0341	Thr	Ile
	Rv1996_0052n	1996	0052	Ccc	Tcc	0018	Pro	Ser
	Rv2462c_1086s	2462c	1086	gaT	gaC	0362	Asp	Asp
	Rv3132c_1680s	3132c	1680	gcG	gcC	0560	Ala	Ala
	Rv3221c_0085n	3221c	0085	Gtc	Atc	0029	Val	Ile
"Manila"	Rv0006_1959s	0006	1959	ctG	ctC	0653	Leu	Leu	none
	Rv0164_0415n	0164	0415	Ctg	Atg	0139	Leu	Met
	Rv0288_0028n	0288	0028	Gcg	Acg	0010	Ala	Thr
	Rv0410c_2117n	0410c	2117	tTc	tCc	0706	Phe	Ser
	Rv1009_0724n	1009	0724	Gag	Aag	0242	Glu	Lys
	Rv1996_0157n	1996	0157	Ggg	Cgg	0053	Gly	Arg
	Rv2030c_1137s	2030c	1137	ctG	ctA	0379	Leu	Leu
	Rv2031c_0426s	2031c	0426	tcC	tcT	0142	Ser	Ser
	Rv3261_0015s	3261	0015	gtT	gtC	0005	Val	Val
RD9	Rv0005_1324n	0005	1324	Gcg	Tcg	0442	Ala	Ser	RD9
Lineage 5 (brown)	Rv0006_2265s	0006	2265	taC	taT	0755	Tyr	Tyr	RD711
(M. africanum West-Africa 1)	Rv0410c_1993n	0410c	1993	Gcc	Acc	0665	Ala	Thr
	Rv0413_0511n	0413	0511	Gtg	Ttg	0171	Val	Leu
	Rv0467_1224s	0467	1224	acC	acT	0408	Thr	Thr
	Rv1980c_0128n	1980c	0128	aTt	aAt	0043	Ile	Asn
	Rv2030c_0061n	2030c	0061	Cgc	Agc	0021	Arg	Ser
	Rv2450c_0049s	2450c	0049	Ttg	Ctg	0017	Leu	Leu
	Rv2628_0286n	2628	0286	Gcg	Acg	0096	Ala	Thr
	Rv2687c_0322n	2687c	0322	Gtg	Ttg	0108	Val	Leu
	Rv2949c_0092n	2949c	0092	gTt	gGt	0031	Val	Gly
	Rv2957_0447n	2957	0447	ttC	ttA	0149	Phe	Leu
	Rv3132c_0019n	3132c	0019	Gtc	Atc	0007	Val	Ile
	Rv3547_0144s	3547	0144	ctG	ctT	0048	Leu	Leu
	Rv3547_0337n	3547	0337	Gac	Aac	0113	Asp	Asn
M.bovis/M.africanum type 2	Rv0934_1055n	0934	1055	gTt	gCt	0352	Val	Ala	RD7, RD8, RD10
	Rv2185c_0075s	2185c	0075	atC	atA	0025	Ile	Ile
	Rv3908_0390s	3908	0390	ctC	ctT	0130	Leu	Leu
M.microti, M. pinnipedii	Rv0164_0432s	0164	0432	ctG	ctT	0144	Leu	Leu	none
	Rv1009_0735s	1009	0735	ggC	ggT	0245	Gly	Gly
	Rv2628_0248n	2628	0248	tTg	tGg	0083	Leu	Trp
	Rv3547_0268n	3547	0268	Ctc	Gtc	0090	Leu	Val
M. bovis, BCG, M. caprae	Rv0006_0984s	0006	0984	atC	atT	0318	Ile	Ile	none
	Rv0410c_0207s	0410c	0207	ccG	ccA	0069	Pro	Pro
	Rv1009_0845n	1009	0845	gGa	gAa	0282	Gly	Glu
	Rv1184c_1047s	1184c	1047	cgC	cgT	0349	Arg	Arg
	Rv2032_0953n	2032	0953	cCa	cTa	0318	Pro	Leu
	Rv2959c_0111s	2959c	0111	gtG	gtA	0037	Val	Val
	Rv3354_0335n	3354	0335	gTc	gCc	0112	Val	Ala
	Rv3904c_0244n	3904c	0244	Atg	Gtg	0082	Met	Val
Lineage 6 (green)	Rv0288_0211n	0288	0211	Gcg	Tcg	0071	Ala	Ser	RD702
(M. africanum West-Africa 2)	Rv0407_0886n	0407	0886	Aag	Ggg	0296	Lys	Glu
	Rv0410c_2207n	0410c	2207	aCg	aAg	0736	Thr	Lys
	Rv0429c_0231s	0429c	0231	cgC	cgA	0077	Arg	Arg
	Rv1305_0207s	1305	0207	gcG	gcT	0069	Ala	Ala
	Rv2030c_1569s	2030c	1569	caT	caC	0523	His	His
	Rv2185c_0351s	2185c	0351	ccC	ccA	0117	Pro	Pro
	Rv2744c_0689n	2744c	0689	cGg	cAg	0230	Arg	Gln
	Rv2744c_0755n	2744c	0755	cCc	cTc	0252	Pro	Leu
	Rv2875_0510s	2875	0510	gtC	gtT	0170	Val	Val
	Rv3589_0710n	3589	0710	gCc	gAc	0237	Ala	Asp
TbD1	Rv0006_1842s	0006	1842	atT	atC	0614	Ile	Ile	TbD1
	Rv0909_0135n	0909	0135	caT	caG	0045	His	Gln
	Rv2462c_0353n	2462c	0353	cCc	cTc	0118	Pro	Leu
	Rv2628_0176n	2628	0176	tCg	tTg	0059	Ser	Leu
	Rv3132c_0848n	3132c	0848	aTt	aCt	0283	Ile	Thr
	Rv3891c_0145n	3891c	0145	Acc	Gcc	0049	Thr	Ala
Lineage 3 (purple)	Rv0129c_0472n	0129c	0472	Ggc	Agc	0158	Gly	Ser	RD750
	Rv2959c_0219n	2959c	0219	gaG	gaT	0073	Glu	Asp
	Rv3133c_0419n	3133c	0419	gCc	gGc	0140	Ala	Gly
	Rv3804c_0012s	3804c	0012	gtT	gtC	0004	Val	Val
Lineage 2 (blue)	Rv2952_0526n	2952	0526	Ggg	Agg	0176	Gly	Arg	RD105
"Non-Beijing blue"	Rv0652_0328n	0652	0328	Aag	Gag	0110	Lys	Glu	none
	Rv1173_1513n	1173	1513	Gcg	Acg	0505	Ala	Thr
	Rv1996_0153s	1996	0153	ccG	ccT	0051	Pro	Pro
	Rv2330c_0487n	2330c	0487	Gat	Aat	0163	Asp	Asn
	Rv2957_0411s	2957	0411	ctG	ctA	0137	Leu	Leu
"Beijing"	Rv2450c_0059n	2450c	0059	aCg	aGg	0020	Thr	Arg	RD207
Lineage 4 (red)	Rv0407_0960s	0407	0960	ttT	ttC	0320	Phe	Phe	pks15/1 7bp deletion
	Rv2962c_0711s	2962c	0711	gcT	gcC	237	Ala	Ala
"Cameroon"	Rv2626c_0072s	2626c	0072	gcC	gcA	0024	Ala	Ala	RD726
	Rv2949c_0467n	2949c	0467	cGt	cAt	0156	Arg	His
"Uganda"	Rv0006_0238n	0006	0238	Acc	Gcc	0080	Thr	Ala	RD724
	Rv0040c_0619n	0040c	0619	Gac	Aac	0207	Asp	Asn
	Rv2949c_0375s	2949c	0375	ttC	ttT	0125	Phe	Phe
"X"	Rv2330c_0426s	2330c	0426	atC	atT	0142	Ile	Ile	none
	Rv3221c_0030s	3221c	0030	gtG	gtA	0010	Val	Val
"Haarlem"	Rv0407_0809n	0407	0809	aAg	aTg	0270	Lys	Met	RD145, RD182
	Rv0798c_0514s	0798c	0514	Ttg	Ctg	0172	Leu	Leu
	Rv1316c_0044n	1316c	0044	aCc	aGc	0015	Thr	Ser
	Rv2875_0061n	2875	0061	Gcg	Acg	0021	Ala	Thr
	Rv3874_0202n	3874	0202	Gaa	Aaa	0068	Glu	Lys
"LAM"	Rv0129c_0309s	0129c	0309	gaG	gaA	0103	Glu	Glu	none
"PGG 3"	Rv0006_0284n	0006	0284	aGc	aCc	0095	Ser	Thr	none
	Rv0006_2003n	0006	2003	gGc	gAc	0668	Gly	Asp
	Rv1733c_0204n	1733c	0204	caG	caT	0068	Gln	His
