# Supplementary material for: Genotyping of Genetically Monomorphic Bacteria: DNA Sequencing in Mycobacterium tuberculosis Highlights the Limitations of Current Methodologies
Source: PLoS One. 2009 Nov 12;4(11):e7815. doi: 10.1371/journal.pone.0007815 (PMC2772813; doi:10.1371/journal.pone.0007815)
Supplement: Table S2 — 24-loci-MIRU-VNTR, spoligotyping, and SNP data from the 97 MTBC strains included in this study. (0.58 MB XLS) [file pone.0007815.s005.xls]

## Sheet: MIRU-VNTR
Strain ID	MIRU 02	MIRU 04	MIRU 10	MIRU 16	MIRU 20	MIRU 23	MIRU 24	MIRU 26	MIRU 27	MIRU 31	MIRU 39	MIRU 40	VNTR 0424	VNTR 0577	VNTR 1955	VNTR 2163b	VNTR 2165	VNTR 2347	VNTR 2401	VNTR 2461	VNTR 3171	VNTR 3690	VNTR 4052	VNTR 4156
00_1695	2	2	3	3	2	5	1	5	3	5	3	3	4	4	4	6	4	4	4	2	3	3	8	4
00_2786	2	2	6	4	2	5	1	7	3	5	3	3	4	2	4	2	3	4	2	2	3	1	2	4
01_1007	2	2	3	3	2	5	1	7	3	5	3	3	4	4	5	5	3	4	4	2	3	4	8	2
01_2382	2	5	4	3	2	6	2	2	3	4	3	2	1	4	6	1	4	3	2	6	3	2	9	1
02_1987	2	2	3	3	2	5	1	7	3	4	3	2	3	4	5	5	4	4	4	2	3	3	9	3
02_3351	2	2	3	3	2	5	1	7	3	5	3	3	4	4	6	5	4	4	4	2	3	3	8	2
10010/03	2	2	5	4	2	4	2	4	3	3	2	1	1	4	3	4	4	3	4	2	3	3	2	3
11821/03	2	2	4	4	2	4	2	4	4	2	2	1	3	4	2	1	4	3	4	2	3	3	2	1
3494/04	2	2	4	4	2	4	2	4	4	2	2	1	3	4	2	0	4	3	4	2	3	3	3	1
4141/04	2	3	6	2	2	4	2	3	3	4	2	2	2	5	2	4	6	3	4	4	3	4	4	3
4783/04	2	2	3	3	1	5	1	5	3	3	2	5	2	4	3	4	2	4	2	2	4	7	5	2
5333/04	2	2	4	4	2	4	2	4	3	2	2	1	1	4	2	missing	4	3	4	2	3	3	2	3
5336/04	2	2	5	3	2	4	2	4	3	5	2	2	1	5	4	5	6	3	4	4	3	2	5	3
5415/04	2	2	7	4	2	4	2	4	3	5	2	2	3	5	4	6	6	3	4	4	3	4	6	4
5444/04	2	1	4	4	2	4	2	4	3	2	2	1	1	4	2	4	4	3	4	2	3	3	2	3
5492/04	2	2	3	3	1	5	1	5	3	3	2	3	2	4	3	5	4	4	2	2	3	2	4	2
5536/04	2	2	4	4	2	5	2	4	3	2	2	1	1	4	2	2	4	3	4	2	3	3	1	3
751/01	2	3	2	3	2	4	2	6	3	3	2	2	2	5	3	4	5	3	4	3	2	2	6	1
7739/01	2	5	6	4	2	4	2	2	2	3	2	2	3	4	4	9	9	3	4	3	3	3	7	1
8986/99	2	4	6	3	2	4	2	5	3	4	2	2	3	6	1	4	5	3	4	3	2	1	2	2
91_0079	2	2	6	4	2	5	1	5	3	5	3	3	3	2	4	2	4	4	2	2	3	4	7	4
92_0320	2	2	6	4	2	5	1	7	3	5	2	2	3	2	4	2	3	4	2	2	3	3	8	4
93_1117	2	2	3	3	2	5	1	5	3	5	2	1	3	4	3	6	4	4	4	2	3	3	9	3
94_M4241A	2	2	8	2	2	5	1	5	3	4	3	4	4	4	4	8	5	4	2	3	2	1	8	1
95_0545	2	3	4	2	2	5	2	2	3	5	3	3	2	4	5	2	7	3	2	4	3	4	6	1
95_1646	2	2	5	4	2	5	1	7	3	5	2	3	6	2	4	1	4	4	2	2	3	3	7	4
95_1848	2	2	8	2	2	5	1	7	3	4	3	3	4	4	4	8	5	4	2	3	3	1	7	1
9577/99	2	3	6	4	2	4	2	5	3	5	2	2	4	5	3	7	6	3	4	2	2	1	3	3
96_0982	2	2	5	4	2	5	1	7	3	5	3	3	4	2	4	2	0	4	2	2	3	3	8	4
96_1548	2	2	8	2	2	5	1	7	3	4	3	3	4	4	4	2	4	4	2	2	3	1	8	1
96_2104	2	2	2	3	2	5	1	7	3	5	4	3	4	4	5	6	4	4	4	2	3	4	6	2
96_4329	2	4	4	3	2	6	2	2	1	5	3	2	2	4	6	3	1	3	2	4	3	4	3	1
97_0827	2	2	3	3	2	5	1	5	3	5	3	3	4	4	5	10	4	4	4	2	3	3	8	2
98_1663	2	2	8	2	2	5	1	7	3	4	3	3	4	3	4	11	4	4	2	3	3	1	8	1
98_1833	2	2	3	3	2	5	1	7	3	5	3	1	3	4	4	6	4	4	4	2	3	3	9	3
98_1863	2	2	3	3	2	5	1	6	3	5	3	3	5	4	5	4	3	4	4	2	3	3	8	2
99_2235	2	2	7	4	2	5	1	7	3	4	3	3	2	2	4	2	4	4	2	2	3	3	8	4
993693b	2	2	6	4	2	5	1	3	3	5	3	3	3	2	4	2	4	4	2	2	3	3	7	4
ATCC35711	2	2	7	2	2	4	2	3	3	5	2	1	2	5	2	4	7	3	4	2	3	4	6	3
C11	2	2	3	3	2	6	1	5	3	3	2	3	4	4	3	3	2	4	2	2	1	1	6	2
C4	3	3	3	3	2	5	1	4	3	3	2	4	3	4	1	3	4	4	2	2	2	3	10	2
CPHL_A	2	2	4	4	2	4	2	4	3	2	2	1	1	4	5	2	4	3	4	2	3	3	2	3
EAS009	2	3	4	2	2	6	2	2	3	5	3	3	2	4	5	2	1	3	2	4	3	7	6	1
EAS050	2	5	4	3	2	7	2	2	3	4	3	4	2	4	6	3	4	3	1	1	3	4	4	1
EAS053	2	5	4	3	2	6	2	2	3	4	3	4	2	4	6	3	1	3	1	1	3	4	6	1
EAS054	2	5	4	3	2	6	2	2	3	4	3	4	2	4	6	3	1	3	1	1	3	4	4	1
Erdman	2	2	4	3	1	3	1	5	3	3	2	3	2	3	3	4	3	2	4	2	3	5	9	3
GM_0981	2	2	7	2	2	4	2	4	3	3	2	1	2	5	4	4	7	3	4	4	3	4	5	3
GM_1121	2	7	7	2	2	4	2	4	3	5	2	1	2	5	3	4	7	3	4	4	2	5	8	3
GM_1255	2	3	6	2	2	4	2	3	3	4	2	2	2	5	3	4	6	3	4	4	3	6	4	3
GM_1503	2	2	3	2	2	6	1	4	3	3	2	1	4	4	3	3	2	4	1	1	5	2	8	2
K100	2	2	6	2	2	5	1	7	3	4	3	3	4	4	3	8	5	4	2	3	3	1	4	1
K11	2	6	2	2	1	1	1	5	3	3	2	3	3	4	1	3	4	4	2	2	3	2	3	2
K19	2	2	6	4	2	5	1	5	3	5	3	2	2	2	4	2	4	4	2	2	3	3	8	4
K21	2	5	4	3	1	6	2	2	3	6	4	3	2	4	8	10	9	3	2	5	3	8	3	1
K25	2	6	7	4	1	4	2	2	2	1	2	2	3	5	3	7	8	3	2	3	4	3	7	3
K37	2	2	3	3	1	5	1	4	3	4	2	3	2	6	3	2	4	4	2	1	3	3	7	2
K49	2	2	8	3	2	5	1	1	3	4	3	4	4	2	3	2	4	4	2	2	3	2	5	4
K6	2	2	5	3	2	4	2	4	3	5	2	2	3	5	2	5	6	3	4	2	3	4	6	1
K67	2	5	4	3	2	10	2	2	3	6	3	3	2	4	14	3	6	3	1	4	3	6	6	1
K85	2	1	5	4	2	4	2	5	3	5	2	2	3	5	4	5	6	3	4	4	3	4	6	3
K93	2	5	4	3	2	11	2	2	3	6	3	3	3	4	8	3	5	3	1	4	3	4	6	1
LA19	1	2	4	2	2	6	1	5	3	2	2	2	3	4	4	2	2	4	1	2	3	2	7	2
LA4	2	2	5	3	2	5	1	5	4	3	2	3	2	3	2	6	3	4	4	2	3	3	4	3
M4100A	2	0	2	3	2	5	1	8	3	5	4	3	4	4	4	5	6	2	4	2	3	1	9	1
P3	2	2	5	3	2	5	1	5	3	3	2	3	2	3	3	9	3	4	4	2	3	3	7	3
RIVM9400207	2	2	6	4	2	5	1	7	3	5	3	4	4	2	4	2	4	4	2	2	3	3	8	4
RIVM9400594	2	2	7	4	2	5	1	1	3	4	3	4	4	2	3	2	4	4	2	2	3	2	5	4
SG1	2	2	6	4	2	5	1	4	3	4	3	2	0	2	4	2	3	4	3	2	3	3	7	4
SG2	2	2	6	2	2	4	2	4	3	5	2	1	2	5	5	4	7	3	4	5	3	4	6	3
T16	2	2	3	1	2	5	1	5	3	3	2	2	2	4	2	2	3	4	2	2	3	5	6	2
T17	2	5	4	3	2	6	2	2	3	4	3	2	1	4	10	8	4	3	2	5	3	2	7	1
T22	2	2	3	3	2	5	1	4	3	3	2	3	2	3	3	2	3	4	4	2	3	3	7	4
T25	2	5	4	3	2	6	2	2	3	4	2	2	1	4	10	9	4	3	2	4	3	2	8	1
T26	2	2	3	3	2	5	1	7	3	5	3	3	4	4	5	6	4	4	4	2	3	3	8	2
T28	2	2	3	3	2	5	1	7	3	5	3	3	4	4	3	5	3	4	4	2	3	4	8	2
T30	2	2	4	3	2	5	1	5	3	3	2	3	2	4	4	3	3	4	4	2	3	4	4	1
T31	2	5	3	3	2	6	2	2	3	4	2	2	1	4	14	8	4	3	2	6	3	2	7	1
T36	2	4	4	3	2	6	2	2	3	4	3	2	1	4	10	4	4	3	2	6	3	2	7	1
T38	2	2	3	3	2	6	1	5	3	3	2	5	2	4	2	3	3	4	2	2	3	6	5	2
T43	2	2	4	2	2	6	1	5	3	3	2	1	6	4	3	2	2	4	1	1	5	2	4	2
T46	2	5	4	3	2	6	2	2	3	4	3	2	1	4	10	9	4	3	2	6	3	2	7	1
T47	2	2	2	3	2	5	1	7	3	5	4	2	4	4	5	5	4	4	4	2	3	3	11	2
T48	2	5	4	3	2	6	2	2	3	4	3	2	1	4	9	8	4	3	2	6	3	2	7	1
T51	2	2	4	3	2	5	1	4	3	3	2	4	4	3	3	3	3	4	4	2	3	3	8	1
T60	2	2	3	3	2	6	1	5	3	3	2	5	2	4	2	3	3	4	2	2	3	6	5	2
T61	2	2	2	2	2	5	1	5	3	3	2	4	2	4	3	4	3	4	2	1	3	3	8	2
T67	2	2	2	3	2	5	1	7	3	5	4	3	4	4	4	6	4	2	4	2	3	3	8	2
T7	2	2	3	3	2	5	1	5	3	3	2	2	3	4	2	5	2	3	2	2	3	4	3	2
T78	2	2	4	3	2	5	1	4	3	3	2	4	5	4	4	2	3	4	4	2	3	3	4	3
T80	2	2	3	3	2	5	1	7	3	5	3	3	2	4	4	6	4	5	4	2	3	3	8	2
T83	3	6	4	2	2	5	2	2	3	5	3	3	5	4	5	2	6	3	2	4	3	4	6	1
T84	2	2	3	3	2	5	1	7	3	5	3	3	4	4	4	5	3	4	4	2	3	4	8	2
T85	2	2	3	3	2	5	1	7	3	5	3	3	4	4	6	6	4	4	4	2	3	3	8	2
T92	2	5	4	3	2	6	2	2	3	4	3	2	1	4	10	8	4	3	2	6	3	2	4	1
T97	2	2	2	3	2	5	1	7	3	8	3	3	4	4	5	6	4	4	4	2	3	3	8	2
T99	2	2	2	3	2	5	1	5	3	3	2	3	2	4	5	2	2	4	2	1	2	6	7	2

## Sheet: spoligotypes
StrainID	Spoligo1	Spoligo2	Spoligo3	Spoligo4	Spoligo5	Spoligo6	Spoligo7	Spoligo8	Spoligo9	Spoligo10	Spoligo11	Spoligo12	Spoligo13	Spoligo14	Spoligo15	Spoligo16	Spoligo17	Spoligo18	Spoligo19	Spoligo20	Spoligo21	Spoligo22	Spoligo23	Spoligo24	Spoligo25	Spoligo26	Spoligo27	Spoligo28	Spoligo29	Spoligo30	Spoligo31	Spoligo32	Spoligo33	Spoligo34	Spoligo35	Spoligo36	Spoligo37	Spoligo38	Spoligo39	Spoligo40	Spoligo41	Spoligo42	Spoligo43
00_1695	0	0	0	0	0	0	0	0	0	0	0	0	0	0	0	0	0	0	0	0	0	0	0	0	0	0	0	0	0	0	0	0	0	0	1	1	1	1	1	1	1	1	1
00_2786	1	1	1	0	0	0	0	1	1	1	1	1	1	1	1	1	0	1	1	1	1	0	0	0	0	0	0	0	0	0	0	0	0	0	0	0	1	1	1	1	1	1	1
01_1007	0	0	0	0	0	0	0	0	0	0	0	0	0	0	0	0	0	0	0	0	0	0	0	0	0	0	0	0	0	0	0	0	0	0	1	1	1	1	1	1	1	1	1
01_2382	1	1	0	1	1	1	1	0	0	0	0	0	0	0	0	0	0	0	0	0	0	0	0	0	0	1	1	1	0	0	0	0	1	0	1	1	1	1	1	1	1	1	1
02_1987	0	0	0	0	0	0	0	0	0	0	0	0	0	0	0	0	0	0	0	0	0	0	0	0	0	0	0	0	0	0	0	0	0	0	1	1	1	1	1	1	1	1	1
02_3351	0	0	0	0	0	0	0	0	0	0	0	0	0	0	0	0	0	0	0	0	0	0	0	0	0	0	0	0	0	0	0	0	0	0	1	1	1	1	1	1	1	1	1
10010/03	1	1	1	1	1	1	1	0	0	0	0	0	1	1	1	1	1	1	1	1	0	0	0	0	1	1	1	1	1	1	1	0	0	0	0	0	0	0	0	1	1	1	1
11821/03	1	1	1	1	1	1	1	0	0	0	0	0	1	1	1	1	1	1	0	0	0	0	0	0	1	1	1	1	1	1	1	1	1	1	1	1	0	0	0	1	1	1	1
3494/04	1	1	1	1	1	1	1	0	0	0	0	0	1	1	1	1	1	1	0	0	0	0	0	0	1	1	1	1	1	1	1	1	1	1	1	1	0	0	0	1	1	1	1
4141/04	1	1	1	1	1	1	0	0	0	1	1	1	1	1	1	1	1	1	1	1	1	1	1	1	1	1	1	1	1	1	1	1	1	1	1	1	1	1	0	1	1	1	1
4783/04	1	1	1	1	1	1	1	1	1	1	1	1	1	1	1	1	1	1	1	1	1	1	0	0	0	1	1	1	1	1	1	1	0	0	0	0	1	1	1	1	1	1	1
5333/04	1	1	1	1	1	1	1	0	0	0	0	0	1	1	1	1	1	1	1	1	0	0	0	0	0	0	0	0	0	0	0	0	0	0	0	0	0	0	0	0	0	0	0
5336/04	1	1	1	1	1	1	0	0	0	1	0	0	1	1	1	1	1	1	1	1	1	0	0	0	1	1	1	1	1	1	1	1	1	1	1	1	1	1	0	1	1	1	1
5415/04	1	1	1	1	1	1	0	0	0	1	1	1	1	1	1	1	1	1	1	1	1	1	1	1	1	1	1	1	1	1	1	1	1	1	1	1	1	1	0	1	1	1	1
5444/04	1	1	1	1	1	1	1	0	0	0	0	0	1	1	1	1	1	1	1	1	0	0	0	0	1	1	1	1	1	1	1	1	1	1	1	1	0	0	0	1	1	1	1
5492/04	1	1	1	1	1	1	1	1	1	1	1	1	1	1	1	1	1	1	1	1	1	1	0	0	0	1	1	1	1	1	1	1	0	0	0	0	1	1	1	1	1	1	1
5536/04	1	1	1	1	1	1	1	0	0	0	0	0	1	1	1	1	1	1	1	1	0	0	0	0	1	1	1	1	1	1	1	1	1	1	1	1	0	0	0	1	1	1	1
751/01	1	0	0	1	1	1	1	1	0	1	1	1	1	1	1	0	1	1	1	1	1	1	1	1	1	1	1	1	1	1	1	1	1	1	1	1	1	1	0	0	0	0	0
7739/01	0	0	0	1	1	1	1	0	0	0	0	0	0	0	0	0	0	0	0	0	0	0	1	1	1	1	0	0	1	1	1	1	1	1	1	1	1	1	0	0	0	0	0
8986/99	0	1	0	0	0	0	0	0	0	0	0	0	0	0	0	0	1	1	1	1	1	1	1	1	0	0	0	0	0	0	0	0	0	0	0	0	0	0	0	0	0	0	0
91_0079	1	1	1	0	0	0	0	1	1	1	1	1	1	1	1	1	1	1	1	1	1	1	0	0	0	0	0	0	0	0	0	0	0	0	1	1	0	0	1	1	1	1	1
92_0320	1	1	1	0	0	0	0	1	1	1	1	1	1	1	1	1	1	1	1	1	1	1	0	0	0	0	0	0	0	0	0	0	0	0	1	1	1	1	1	1	1	1	1
93_1117	0	0	0	0	0	0	0	0	0	0	0	0	0	0	0	0	0	0	0	0	0	0	0	0	0	0	0	0	0	0	0	0	0	0	1	1	1	1	1	1	1	1	1
94_M4241A	1	1	1	1	1	1	1	1	1	1	1	1	1	1	1	1	1	1	1	1	1	1	1	1	1	1	1	1	1	1	1	1	1	1	1	1	1	1	1	1	1	1	1
95_0545	1	1	1	1	1	1	1	1	1	1	1	1	1	1	1	1	1	1	1	1	1	1	1	1	1	1	1	1	0	0	0	0	1	0	1	1	0	0	0	1	1	1	1
95_1646	1	1	1	0	0	0	0	1	1	0	1	1	1	1	1	1	1	1	1	1	1	1	0	0	0	0	0	0	0	0	0	0	0	0	1	1	1	1	1	1	1	1	1
95_1848	0	0	0	0	0	0	0	0	0	0	0	0	0	0	0	0	0	0	0	0	0	0	0	0	1	1	1	1	1	0	1	1	1	1	1	1	1	1	1	0	1	1	1
9577/99	0	1	0	0	0	0	0	0	0	0	0	0	0	0	0	0	1	1	0	1	1	1	1	1	1	1	1	0	1	1	1	1	1	1	1	1	1	1	0	0	0	0	0
96_0982	1	1	1	0	0	0	0	1	1	1	1	1	1	1	1	1	1	1	1	1	1	1	0	0	0	0	0	0	0	0	0	0	0	0	1	1	1	1	1	1	1	1	1
96_1548	1	1	1	1	1	1	1	1	1	1	1	1	1	1	1	1	1	1	1	1	1	1	0	1	1	1	1	1	1	1	1	1	1	1	1	1	1	1	1	1	1	1	1
96_2104	0	0	0	0	0	0	0	0	0	0	0	0	0	0	0	0	0	0	0	0	0	0	0	0	0	0	0	0	0	0	0	0	0	0	1	1	1	1	1	1	1	1	1
96_4329	1	1	1	1	1	1	1	1	1	1	1	1	0	1	1	1	1	1	1	1	1	1	0	1	1	1	1	1	0	0	0	0	1	0	1	1	0	1	1	1	1	1	1
97_0827	0	0	0	0	0	0	0	0	0	0	0	0	0	0	0	0	0	0	0	0	0	0	0	0	0	0	0	0	0	0	0	0	0	0	1	1	1	1	1	1	1	1	1
98_1663	0	0	0	0	0	0	0	0	0	0	0	0	0	0	0	0	0	0	0	0	0	0	0	0	1	1	1	1	1	1	1	1	1	1	1	1	1	1	1	1	1	1	1
98_1833	0	0	0	0	0	0	0	0	0	0	0	0	0	0	0	0	0	0	0	0	0	0	0	0	0	0	0	0	0	0	0	0	0	0	1	1	1	1	1	1	1	1	1
98_1863	0	0	0	0	0	0	0	0	0	0	0	0	0	0	0	0	0	0	0	0	0	0	0	0	0	0	0	0	0	0	0	0	0	0	1	1	1	1	1	1	1	1	1
99_2235	1	1	1	0	0	0	0	1	1	1	1	1	1	1	1	1	1	1	1	1	1	1	0	0	0	0	0	0	0	0	0	0	0	0	1	1	1	1	1	1	1	1	1
993693b	1	1	1	0	0	0	0	1	1	1	1	1	1	1	1	1	1	1	1	1	1	1	0	0	0	0	0	0	0	0	0	0	0	0	1	1	0	0	1	1	1	1	1
ATCC35711	1	1	1	1	1	1	0	0	0	1	1	1	1	1	1	1	1	1	1	1	1	1	1	1	1	1	1	1	1	1	1	1	1	1	1	1	1	1	0	1	1	1	1
C11	1	1	1	1	1	1	1	1	0	0	0	1	1	1	1	1	1	1	1	1	0	0	0	0	1	1	1	1	1	1	1	1	0	0	0	0	1	1	1	1	1	1	1
C4	1	1	1	1	1	1	1	1	0	0	1	1	1	1	1	1	1	1	1	1	1	1	1	1	1	1	1	1	1	1	1	1	0	0	0	0	1	1	1	1	1	1	1
CPHL_A	1	0	1	1	1	1	1	0	0	0	0	0	1	1	1	1	1	1	1	1	0	0	0	0	1	1	1	1	1	1	1	1	1	1	1	1	0	0	0	1	1	1	1
EAS009	1	1	1	1	1	1	1	1	1	1	1	1	1	1	1	1	1	1	1	1	1	1	1	1	1	1	1	1	0	0	0	0	1	0	1	1	1	1	1	1	1	1	1
EAS050	1	0	0	1	1	1	1	1	1	1	1	1	1	1	1	1	1	1	1	1	1	1	1	1	1	1	1	1	0	0	0	0	1	0	1	1	0	0	0	1	1	1	1
EAS053	1	0	0	1	1	1	1	1	1	1	1	1	1	1	1	1	1	1	1	1	1	1	1	1	1	1	1	1	0	0	0	0	1	0	1	1	0	0	0	0	1	1	1
EAS054	1	0	0	0	0	1	1	1	1	1	1	1	1	1	1	1	1	1	1	1	1	1	1	1	1	1	1	1	0	0	0	0	1	0	1	1	0	0	0	1	1	0	1
Erdman	1	1	1	1	1	1	1	1	1	1	1	1	1	1	1	1	1	1	1	1	1	1	1	1	1	0	0	0	0	0	0	1	0	0	0	0	1	1	1	1	1	1	1
GM_0981	1	1	1	1	1	1	0	0	0	1	1	1	1	1	1	1	1	1	1	1	1	1	1	1	1	1	1	1	1	1	1	1	0	1	1	1	1	1	0	1	1	1	1
GM_1121	1	1	1	1	1	1	0	0	0	1	1	1	0	1	1	1	1	1	1	1	1	1	1	1	1	1	1	1	1	1	1	1	1	1	0	0	1	1	0	1	1	1	1
GM_1255	1	1	1	1	1	1	0	0	0	1	1	1	1	1	1	1	1	1	1	1	1	1	1	1	1	1	1	1	1	0	0	0	0	0	0	0	1	1	0	1	1	1	1
GM_1503	1	1	1	1	1	1	1	1	1	1	1	1	1	1	1	1	1	1	1	1	0	0	0	0	1	1	1	1	0	1	1	1	0	0	0	0	1	1	1	1	1	1	1
K100	1	1	1	1	1	1	1	1	1	1	1	1	1	1	0	0	1	1	1	1	1	1	1	1	1	1	1	1	1	1	1	1	1	1	1	1	1	1	1	1	1	1	1
K11	1	0	0	0	0	0	0	0	0	0	0	0	0	0	0	0	0	0	0	0	0	0	0	0	0	0	0	0	1	1	1	1	0	0	0	0	1	1	1	1	1	1	1
K19	1	1	1	0	0	0	0	0	0	0	1	1	1	1	1	0	1	1	1	1	1	1	0	0	0	0	0	0	0	0	0	0	0	0	1	1	1	1	1	1	1	1	1
K21	1	1	1	0	0	0	0	0	0	1	1	1	1	1	1	1	1	1	1	1	1	1	0	0	1	1	1	1	0	0	0	0	1	0	1	1	1	1	1	1	1	1	1
K25	0	0	0	0	0	0	0	0	0	0	0	0	0	0	0	0	0	0	0	0	0	0	0	0	0	0	0	0	0	0	0	0	0	0	0	0	1	1	0	0	0	0	0
K37	1	1	1	1	1	1	1	1	1	1	1	1	1	1	1	1	1	1	1	1	1	1	1	1	1	1	1	1	1	1	1	1	0	0	0	0	1	1	1	0	1	1	0
K49	1	1	1	0	0	0	0	1	1	0	1	1	1	1	1	1	1	1	1	0	0	0	0	0	0	0	0	0	0	0	0	0	0	0	0	1	1	1	1	1	1	1	1
K6	1	1	1	1	1	1	0	0	0	1	1	1	1	1	1	1	1	1	1	1	1	1	1	1	1	1	1	1	1	1	1	1	1	1	1	1	1	1	0	1	1	1	1
K67	1	0	0	0	0	0	0	0	0	0	0	0	0	1	1	1	1	1	1	1	1	1	1	1	1	1	1	1	0	0	0	0	1	0	1	1	1	1	1	1	1	1	1
K85	1	1	1	1	1	1	0	0	0	1	1	1	1	1	1	1	1	1	1	1	1	0	0	0	1	1	1	1	1	1	1	1	1	1	1	1	1	1	0	1	1	1	1
K93	1	0	0	0	0	0	0	0	0	0	0	0	0	1	0	1	1	1	1	1	1	1	1	1	1	1	1	1	0	0	0	0	1	0	1	1	1	0	0	1	1	1	1
LA19	1	1	1	1	1	1	1	1	1	1	1	1	1	1	1	1	0	1	0	0	0	1	1	1	1	1	1	1	0	1	1	1	0	0	0	0	1	1	1	1	1	1	1
LA4	1	1	1	1	1	1	1	1	1	1	1	1	1	1	1	1	1	1	1	1	1	1	1	1	1	0	0	0	0	0	0	1	0	0	0	0	1	1	1	1	1	1	1
M4100A	1	1	1	1	1	1	1	1	1	1	1	1	1	1	1	1	1	1	1	0	0	0	0	0	0	0	0	0	0	0	0	0	1	1	1	1	1	1	1	1	1	1	1
P3	1	1	1	1	1	1	1	1	1	1	1	1	1	1	1	1	1	1	1	1	1	1	1	1	1	1	1	1	1	1	0	1	0	0	0	0	1	1	1	1	1	1	1
RIVM9400207	1	1	1	0	0	0	0	1	1	1	1	1	1	1	1	1	1	1	1	1	1	1	0	0	0	0	0	0	0	0	0	0	0	0	1	1	1	0	1	1	1	1	1
RIVM9400594	1	1	1	0	0	0	0	1	1	0	1	1	1	1	1	1	1	1	1	0	0	0	0	0	0	0	0	0	0	0	0	0	0	0	0	1	1	1	1	1	1	1	1
SG1	1	1	1	0	0	0	0	1	1	1	1	1	1	1	1	1	1	1	1	1	1	1	0	0	0	0	0	0	0	0	0	0	0	0	1	1	1	1	1	1	1	1	1
SG2	1	1	1	1	1	1	0	0	0	1	1	1	1	1	1	1	1	1	1	1	1	1	1	1	1	1	1	1	1	1	1	1	1	1	1	1	1	1	0	1	1	1	1
T16	1	1	1	1	1	1	1	1	1	1	1	0	0	1	1	1	1	1	1	1	1	1	1	1	1	1	1	1	1	1	1	0	0	0	0	0	1	1	1	1	1	1	1
T17	1	1	0	1	1	1	1	0	0	1	1	1	1	1	1	1	1	1	1	0	0	1	1	1	0	0	0	0	0	0	0	0	0	0	0	1	1	1	1	1	1	1	1
T22	1	1	1	1	1	1	1	1	1	1	1	1	1	1	1	1	1	1	1	1	1	1	1	1	1	0	0	0	0	0	0	1	0	0	0	0	1	1	1	1	1	1	1
T25	1	1	0	1	1	1	1	1	0	0	0	0	0	0	0	0	1	1	1	0	0	1	1	1	1	1	1	1	0	0	0	0	1	0	1	1	1	1	1	1	1	1	1
T26	0	0	0	0	0	0	0	0	0	0	0	0	0	0	0	0	0	0	0	0	0	0	0	0	0	0	0	0	0	0	0	0	0	0	1	1	1	1	1	1	1	1	1
T28	0	0	0	0	0	0	0	0	0	0	0	0	0	0	0	0	0	0	0	0	0	0	0	0	0	0	0	0	0	0	0	0	0	0	1	1	1	1	1	1	1	1	1
T30	1	1	1	1	1	1	1	1	1	1	1	1	1	1	1	1	1	0	1	1	1	1	1	1	1	1	1	1	1	1	1	1	0	0	0	0	1	1	0	0	0	0	1
T31	1	1	0	1	1	1	1	1	0	0	0	0	0	0	0	0	1	1	1	0	0	1	1	1	1	1	1	1	0	0	0	0	1	0	1	1	1	1	1	1	1	1	1
T36	1	1	0	1	1	1	1	1	1	1	1	1	1	1	1	1	1	1	1	0	0	1	1	1	1	1	1	1	0	0	0	0	1	0	1	1	1	1	1	1	1	1	1
T38	1	1	1	1	1	1	0	0	0	0	0	0	0	0	0	0	0	0	0	0	0	0	0	0	0	1	1	1	1	1	1	1	0	0	0	0	1	1	1	1	1	1	1
T43	1	1	1	1	1	1	1	1	1	1	1	1	1	1	1	1	1	1	1	1	0	0	0	0	1	1	1	1	1	1	1	1	0	0	0	0	1	1	1	1	1	1	1
T46	1	1	0	1	1	1	1	1	1	1	1	1	1	1	1	1	1	1	1	0	0	1	1	1	1	1	1	1	0	0	0	0	1	0	1	1	1	1	1	1	1	1	1
T47	0	0	0	0	0	0	0	0	0	0	0	0	0	0	0	0	0	0	0	0	0	0	0	0	0	0	0	0	0	0	0	0	0	0	1	1	1	1	1	1	1	1	1
T48	1	1	0	1	1	1	1	1	1	1	1	1	1	1	1	1	1	1	1	0	0	1	1	1	1	1	1	1	0	0	0	0	1	0	1	1	1	1	1	1	1	1	1
T51	1	1	1	0	0	0	0	0	0	0	0	0	1	1	1	1	1	0	1	1	1	1	1	1	1	1	1	1	1	1	1	1	0	0	0	0	1	1	1	1	1	1	1
T60	1	1	1	1	1	1	0	0	0	0	0	0	0	0	0	0	0	0	0	0	0	0	0	0	0	1	1	1	1	1	1	1	0	0	0	0	1	1	1	1	1	1	1
T61	1	1	1	1	1	1	1	1	1	1	1	1	1	1	1	1	1	1	1	1	1	1	1	1	1	1	1	1	1	1	1	1	0	0	0	0	1	1	1	1	1	1	1
T67	0	0	0	0	0	0	0	0	0	0	0	0	0	0	0	0	0	0	0	0	0	0	0	0	0	0	0	0	0	0	0	0	0	0	1	1	1	1	1	1	1	1	1
T7	1	1	1	1	1	1	1	1	1	1	1	1	1	1	1	1	1	0	1	1	1	1	1	1	1	1	1	1	1	1	1	1	0	0	0	0	1	1	0	0	0	0	1
T78	1	1	1	1	1	1	1	1	1	1	1	1	1	1	1	1	1	1	1	1	1	1	1	1	1	1	1	1	1	1	1	1	0	0	0	0	1	1	1	1	1	1	1
T80	0	0	0	0	0	0	0	0	0	0	0	0	0	0	0	0	0	0	0	0	0	0	0	0	0	0	0	0	0	0	0	0	0	0	1	1	1	1	1	1	1	1	1
T83	1	1	1	1	1	1	1	1	1	1	1	1	1	1	1	1	1	1	0	0	0	0	0	0	0	0	0	0	0	0	0	0	0	0	0	0	0	0	0	0	0	1	1
T84	0	0	0	0	0	0	0	0	0	0	0	0	0	0	0	0	0	0	0	0	0	0	0	0	0	0	0	0	0	0	0	0	0	0	1	1	1	1	1	1	1	1	1
T85	0	0	0	0	0	0	0	0	0	0	0	0	0	0	0	0	0	0	0	0	0	0	0	0	0	0	0	0	0	0	0	0	0	0	1	1	1	1	1	1	1	1	1
T92	1	1	0	1	1	1	1	1	1	1	1	1	1	1	1	1	1	1	1	0	0	1	1	1	1	1	1	1	0	0	0	0	1	0	1	1	1	1	1	1	1	1	1
T97	0	0	0	0	0	0	0	0	0	0	0	0	0	0	0	0	0	0	0	0	0	0	0	0	0	0	0	0	0	0	0	0	0	0	1	1	1	1	1	1	1	1	1
T99	1	0	1	1	1	1	1	1	1	1	1	1	1	1	1	1	1	1	1	1	1	1	1	1	1	1	1	1	0	0	0	1	0	0	0	0	1	1	1	1	1	1	1

## Sheet: MLSA_SNP_1_to_200
Strain ID	SNP_1	SNP_2	SNP_3	SNP_4	SNP_5	SNP_6	SNP_7	SNP_8	SNP_9	SNP_10	SNP_11	SNP_12	SNP_13	SNP_14	SNP_15	SNP_16	SNP_17	SNP_18	SNP_19	SNP_20	SNP_21	SNP_22	SNP_23	SNP_24	SNP_25	SNP_26	SNP_27	SNP_28	SNP_29	SNP_30	SNP_31	SNP_32	SNP_33	SNP_34	SNP_35	SNP_36	SNP_37	SNP_38	SNP_39	SNP_40	SNP_41	SNP_42	SNP_43	SNP_44	SNP_45	SNP_46	SNP_47	SNP_48	SNP_49
1695	C	C	G	G	C	A	T	C	C	G	C	G	G	C	A	C	G	A	G	G	T	C	C	C	C	G	G	C	A	G	C	T	G	A	G	C	G	C	G	G	C	C	C	G	G	T	C	G	G
2786	C	C	G	G	C	A	T	C	C	G	C	G	G	C	A	C	G	A	G	G	T	C	C	C	C	G	G	C	A	G	C	T	G	A	G	C	G	C	G	G	C	C	C	G	G	T	C	G	G
11007	C	C	G	G	C	A	T	C	C	G	C	G	G	C	A	C	G	A	G	G	T	C	C	C	C	G	G	C	A	G	C	T	G	A	G	C	G	C	G	G	C	C	C	G	G	T	C	G	G
12382	C	C	G	C	C	A	T	C	C	G	C	G	G	C	A	C	G	A	G	G	T	C	C	T	C	G	G	C	A	G	C	C	C	A	G	C	G	C	G	G	C	C	C	G	G	T	C	G	G
21987	C	C	G	G	C	A	T	C	C	G	C	G	G	C	A	C	G	A	G	G	T	C	C	C	C	G	G	C	A	G	C	T	G	A	G	C	G	C	G	G	C	C	C	G	G	T	C	G	G
23351	C	C	G	G	C	A	T	C	C	G	C	G	G	C	A	C	G	A	G	G	T	C	C	C	C	G	G	C	A	G	C	T	G	A	G	C	G	C	G	G	C	C	C	G	G	T	C	G	G
75101	C	C	A	G	C	A	T	T	C	T	C	G	G	C	A	C	G	A	G	G	T	T	C	C	C	G	G	C	A	G	C	C	G	A	G	C	G	C	G	G	C	C	C	G	G	T	C	G	G
349404	C	C	G	G	C	A	T	C	C	T	C	G	G	C	A	C	G	A	G	G	T	C	C	C	C	G	G	C	A	G	C	C	G	A	G	T	G	C	G	G	C	C	C	A	G	T	C	G	G
414104	C	C	G	G	C	A	T	C	C	T	C	G	G	C	A	C	G	A	G	G	T	C	C	C	T	G	G	C	A	G	C	C	G	A	G	C	G	C	G	G	C	C	G	G	G	T	C	G	G
478304	C	C	G	G	C	A	T	C	C	G	C	G	G	C	A	C	G	A	G	G	T	C	C	C	C	G	G	C	A	G	C	T	G	A	G	C	G	C	G	G	C	C	C	G	G	T	C	G	G
533304	C	C	G	G	C	A	T	C	C	T	C	G	G	C	A	C	G	A	G	G	T	C	C	C	C	G	G	C	A	G	C	C	G	A	G	T	G	C	G	G	C	C	C	G	G	T	C	G	G
533604	C	C	G	G	C	A	T	C	C	T	C	G	G	C	A	C	G	A	G	G	T	C	C	C	C	G	G	C	A	G	C	C	G	A	G	C	G	C	G	G	C	C	C	G	G	T	C	G	G
541504	C	C	G	G	C	A	T	C	C	T	C	G	G	C	A	C	G	A	G	G	T	C	C	C	C	G	G	G	A	G	C	C	G	A	G	C	G	T	G	G	C	C	C	G	G	T	C	G	G
544404	C	C	G	G	C	A	T	C	C	T	C	G	G	C	A	C	G	A	G	G	T	C	C	C	C	G	G	C	A	G	C	C	G	A	G	T	G	C	G	G	C	C	C	G	G	T	C	G	G
549204	C	C	G	G	C	A	T	C	C	G	C	G	G	C	A	C	G	A	G	G	T	C	C	C	C	G	G	C	A	G	C	T	G	A	G	C	G	C	G	G	C	C	C	G	G	T	C	G	G
553604	C	C	G	G	C	A	T	C	C	T	C	G	G	C	A	C	G	A	G	G	T	C	C	C	C	G	G	C	A	G	C	C	G	A	G	T	G	C	G	G	C	C	C	G	G	T	C	G	G
773901	C	C	G	G	C	A	T	C	C	T	C	G	G	C	A	C	G	A	G	G	T	C	C	C	C	G	G	C	A	G	C	C	G	A	G	C	G	C	G	G	C	C	C	G	G	T	C	G	G
898699	C	C	G	G	C	A	G	C	C	T	T	G	G	C	A	C	G	A	G	G	T	T	C	C	C	G	G	C	A	G	C	C	G	A	G	C	G	C	G	G	C	C	C	G	G	T	C	G	G
910079	C	C	G	G	C	A	T	C	C	G	C	G	G	C	A	C	G	A	G	G	T	C	C	C	C	G	G	C	A	G	C	T	G	A	G	C	T	C	G	G	C	C	C	G	G	T	C	G	G
920320	C	C	G	G	C	A	T	C	C	G	C	G	G	C	A	C	G	A	G	G	T	C	C	C	C	G	G	C	A	G	C	T	G	A	G	C	G	C	G	G	C	C	C	G	G	T	C	G	G
931117	C	C	G	G	C	A	T	C	C	G	C	G	G	C	A	C	G	A	G	G	T	C	C	C	C	G	G	C	A	G	C	T	G	A	G	C	G	C	G	G	C	C	C	G	G	T	C	G	G
950545	C	C	G	C	C	A	T	C	C	G	C	G	G	C	A	C	G	A	G	G	T	C	C	T	C	G	G	C	A	G	C	C	G	A	G	C	G	C	G	G	C	C	C	G	G	T	C	G	G
951646	C	C	G	G	C	A	T	C	C	G	C	G	G	C	A	C	G	A	G	G	T	C	C	C	C	G	G	C	A	G	C	T	G	A	G	C	G	C	G	G	C	C	C	G	G	T	C	G	G
951848	C	C	G	G	C	A	T	C	C	G	C	G	G	C	A	C	G	A	G	G	T	C	C	C	C	G	G	C	A	G	C	T	G	A	G	C	G	C	G	G	C	C	C	G	G	T	C	G	G
957799	C	C	G	G	C	G	G	C	C	T	C	G	G	C	A	C	G	A	G	G	T	T	C	C	C	C	G	C	A	G	C	C	G	A	G	C	G	C	G	G	C	C	C	G	G	T	C	G	G
960982	C	C	G	G	C	A	T	C	C	G	C	G	G	C	A	C	G	A	G	G	T	C	G	C	C	G	G	C	A	G	C	T	G	A	G	C	G	C	G	G	C	C	C	G	G	T	C	G	G
961548	C	C	G	G	C	A	T	C	C	G	C	G	G	C	A	C	G	A	G	G	T	C	C	C	C	G	G	C	A	G	C	T	G	A	G	C	G	C	G	G	C	C	C	G	G	T	C	G	G
962104	C	C	G	G	C	A	T	C	C	G	C	G	G	C	A	C	G	A	G	G	T	C	C	C	C	G	G	C	A	G	C	T	G	A	G	C	G	C	G	G	C	C	C	G	G	T	C	G	G
964329	C	C	G	C	C	A	T	C	C	G	C	G	G	C	A	C	G	A	G	G	T	C	C	T	C	G	G	C	A	G	C	C	G	A	G	C	G	C	G	G	C	C	C	G	G	T	C	G	G
970827	C	C	G	G	C	A	T	C	C	G	C	G	G	C	A	C	G	A	G	G	T	C	C	C	C	G	G	C	A	G	C	T	G	A	G	C	G	C	G	G	C	C	C	G	G	T	C	G	G
981663	C	C	G	G	C	A	T	C	C	G	C	G	G	C	A	C	G	A	G	G	T	C	C	C	C	G	G	C	A	G	C	T	G	A	G	C	G	C	G	G	C	C	C	G	G	T	C	G	G
981833	C	C	G	G	C	A	T	C	C	G	C	G	G	C	A	C	G	A	G	G	T	C	C	C	C	G	G	C	A	G	C	T	G	A	G	C	G	C	G	G	C	C	C	G	G	T	C	G	G
981863	C	C	G	G	C	A	T	C	C	G	C	G	G	C	A	C	G	A	G	G	T	C	C	C	C	G	G	C	A	G	C	T	G	A	G	C	G	C	G	G	C	C	C	G	G	T	C	G	G
992235	C	C	G	G	C	A	T	C	C	G	C	G	G	C	A	C	G	A	G	G	T	C	C	C	C	G	G	C	A	G	C	T	G	A	G	C	G	C	G	G	C	C	C	G	G	T	C	G	G
1001003	C	C	G	G	C	A	T	C	C	T	C	G	G	C	A	C	G	A	G	G	T	C	C	C	C	G	G	C	A	G	C	C	G	A	G	T	G	C	G	A	C	C	C	G	G	T	C	G	G
1182103	C	C	G	G	C	A	T	C	C	T	C	G	G	C	A	C	G	A	G	T	T	C	C	C	C	G	G	C	A	G	C	C	G	A	G	T	G	C	G	A	C	C	C	G	G	T	C	G	G
94M4241A	C	C	G	G	C	A	T	C	C	G	C	G	G	C	A	C	G	A	G	G	T	C	C	C	C	G	G	C	A	G	C	T	G	A	G	C	G	C	G	G	C	C	C	G	G	T	C	G	G
993693b	C	C	G	G	C	A	T	C	C	G	C	G	G	C	A	C	G	A	G	G	T	C	C	C	C	G	G	C	A	G	C	T	G	A	G	C	T	C	G	G	C	C	C	G	G	T	C	G	G
ATCC35711	C	C	G	G	C	A	T	C	C	T	C	G	G	C	A	C	G	A	G	G	T	C	C	C	T	G	G	C	A	G	C	C	G	A	G	C	G	C	G	G	C	C	C	G	G	T	C	G	G
C11	T	C	G	G	C	A	T	C	C	G	C	G	G	T	A	C	G	A	G	G	T	C	C	C	C	G	G	C	A	G	C	T	G	A	G	C	G	C	G	G	C	C	C	G	G	T	C	G	G
C4	C	C	G	G	C	A	T	C	C	G	C	G	G	C	A	C	G	A	G	G	T	C	C	C	C	G	G	C	A	G	C	T	G	A	G	C	G	C	G	G	C	C	C	G	G	T	C	G	G
CPHLA	C	C	G	G	C	A	T	C	C	T	C	G	G	C	A	C	G	A	G	G	T	C	C	C	C	G	G	C	A	G	C	C	G	A	G	T	G	C	G	G	C	C	C	G	G	T	C	G	G
EAS009	C	C	G	C	C	A	T	C	C	G	C	G	G	C	A	C	G	A	G	G	T	C	C	T	C	G	G	C	A	G	C	C	G	A	G	C	G	C	G	G	C	C	C	G	G	T	C	G	G
EAS050	C	C	G	C	T	A	T	C	C	G	C	G	G	C	A	C	G	A	G	G	T	C	C	T	C	G	C	C	A	G	T	C	G	A	A	C	G	C	G	G	C	C	C	G	G	T	C	G	G
EAS053	C	C	G	C	T	A	T	C	C	G	C	G	G	C	A	C	G	G	G	G	T	C	C	T	C	G	G	C	A	G	T	C	G	A	A	C	G	C	G	G	C	C	C	G	G	T	C	G	G
EAS054	C	C	G	C	T	A	T	C	C	G	C	G	G	C	A	C	G	A	G	G	T	C	C	T	C	G	G	C	A	G	T	C	G	A	G	C	G	C	G	G	C	C	C	G	G	T	C	G	G
Erdman	C	C	G	G	C	A	T	C	C	G	C	G	G	C	A	C	G	A	G	G	T	C	C	C	C	G	G	C	A	G	C	T	G	A	G	C	G	C	G	G	C	C	C	G	G	T	C	G	G
GM0981	C	C	G	G	C	A	T	C	C	T	C	G	G	C	A	C	G	A	G	G	T	C	G	C	T	G	G	C	A	G	C	C	G	A	G	C	G	C	G	G	C	C	C	G	G	T	C	G	G
GM1121	C	C	G	G	C	A	T	C	C	T	C	G	G	C	A	C	G	A	G	G	T	C	C	C	T	G	G	C	A	G	C	C	G	A	G	C	G	C	G	G	C	C	C	G	G	T	C	G	G
GM1255	C	C	G	G	C	A	T	C	C	T	C	G	G	C	A	C	G	A	G	G	T	C	C	C	T	G	G	C	A	G	C	C	G	A	G	C	G	C	G	G	C	C	C	G	G	T	C	G	G
GM1503	C	C	G	G	C	A	T	C	C	G	C	G	A	C	A	C	G	A	G	G	T	C	C	C	C	G	G	C	A	G	C	T	G	A	G	C	G	C	G	G	C	C	C	G	G	T	C	A	G
K100	C	C	G	G	C	A	T	C	C	G	C	G	G	C	A	C	G	A	G	G	T	C	C	C	C	G	G	C	A	G	C	T	G	A	G	C	G	C	G	G	C	C	C	G	G	T	C	G	G
K11	C	C	G	G	C	A	T	C	C	G	C	G	G	C	A	C	G	A	G	G	T	C	C	C	C	G	G	C	A	G	C	T	G	A	G	C	G	C	G	G	C	C	C	G	G	T	C	G	G
K19	C	C	G	G	C	A	T	C	C	G	C	G	G	C	A	C	G	A	G	G	T	C	C	C	C	G	G	C	A	G	C	T	G	A	G	C	G	C	G	G	C	C	C	G	G	T	C	G	G
K21	C	C	G	C	C	A	T	C	C	G	C	G	G	C	A	C	G	A	G	G	C	C	C	T	C	G	G	C	A	G	C	C	G	A	G	C	G	C	G	G	C	T	C	G	G	T	C	G	G
K25	C	T	G	G	C	A	T	C	C	T	C	G	G	C	A	C	G	A	G	G	T	C	C	C	C	G	G	C	A	G	C	C	G	A	G	C	G	C	G	G	C	C	C	G	G	T	C	G	G
K37	C	C	G	G	C	A	T	C	C	G	C	G	G	C	G	C	G	A	G	G	T	C	C	C	C	G	G	C	A	G	C	T	G	A	G	C	G	C	G	G	C	C	C	G	G	T	C	G	A
K49	C	C	G	G	C	A	T	C	C	G	C	G	G	C	A	C	G	A	G	G	T	C	C	C	C	G	G	C	A	G	C	T	G	A	G	C	G	C	G	G	C	C	C	G	G	T	C	G	G
K6	C	C	G	G	C	A	T	C	C	T	C	G	G	C	A	C	G	A	G	G	T	C	C	C	C	G	G	C	A	G	C	C	G	A	G	C	G	C	G	G	C	C	C	G	G	T	C	G	G
K67	C	C	G	C	T	A	T	C	C	G	C	G	G	C	A	C	G	A	G	G	T	C	C	T	C	G	G	C	A	G	C	C	G	A	G	C	G	C	G	G	C	C	C	G	G	T	C	G	G
K85	C	C	G	G	C	A	T	C	C	T	C	G	G	C	A	C	G	A	G	G	T	C	C	C	C	G	G	C	A	G	C	C	G	A	G	C	G	C	G	G	C	C	C	G	G	T	C	G	G
K93	C	C	G	C	T	A	T	C	C	G	C	G	G	C	A	C	G	A	G	G	T	C	C	T	C	G	G	C	A	G	C	C	G	A	G	C	G	C	G	G	C	C	C	G	G	T	C	G	G
LA19	C	C	G	G	C	A	T	C	C	G	C	G	G	C	A	C	G	A	A	G	T	C	C	C	C	G	G	C	A	G	C	T	G	A	G	C	G	C	G	G	C	C	C	G	G	T	C	G	G
LA4	C	C	G	G	C	A	T	C	G	G	C	G	G	C	A	C	G	A	G	G	T	C	C	C	C	G	G	C	A	G	C	T	G	A	G	C	G	C	C	G	C	C	C	G	G	T	C	G	G
M4100A	C	C	G	G	C	A	T	C	C	G	C	G	G	C	A	C	G	A	G	G	T	C	C	C	C	G	G	C	A	G	C	T	G	A	G	C	G	C	G	G	C	C	C	G	G	T	T	G	G
P3	C	C	G	G	C	A	T	C	C	G	C	G	G	C	A	C	G	A	G	G	T	C	C	C	C	G	G	C	A	G	C	T	G	A	G	C	G	C	G	G	C	C	C	G	G	T	C	G	G
RIVM9400207	C	C	G	G	C	A	T	C	C	G	C	G	G	C	A	C	G	A	G	G	T	C	C	C	C	G	G	C	A	A	C	T	G	A	G	C	G	C	G	G	C	C	C	G	G	C	C	G	G
RIVM9400594	C	C	G	G	C	A	T	C	C	G	C	G	G	C	A	C	G	A	G	G	T	C	C	C	C	G	G	C	A	G	C	T	G	A	G	C	G	C	G	G	C	C	C	G	G	T	C	G	G
SG1	C	C	G	G	C	A	T	C	C	G	C	G	G	C	A	C	G	A	G	G	T	C	C	C	C	G	G	C	A	G	C	T	G	A	G	C	G	C	G	G	C	C	C	G	G	T	C	G	G
SG2	C	C	G	G	C	A	T	C	C	T	C	G	G	C	A	C	G	A	G	G	T	C	C	C	T	G	G	C	G	G	C	C	G	A	G	C	G	C	G	G	C	C	C	G	G	T	C	G	G
T16	C	C	G	G	C	A	T	C	C	G	C	G	G	C	A	G	G	A	G	G	T	C	C	C	C	G	G	C	A	G	C	T	G	G	G	C	G	C	G	G	C	C	C	G	G	T	C	G	G
T17	C	C	G	C	C	A	T	C	C	G	C	G	G	C	A	C	G	A	G	G	T	C	C	T	C	G	G	C	A	G	C	C	C	A	G	C	G	C	G	G	C	C	C	G	G	T	C	G	G
T22	C	C	G	G	C	A	T	C	C	G	C	G	G	C	A	C	G	A	G	G	T	C	C	C	C	G	G	C	A	G	C	T	G	A	G	C	G	C	G	G	C	C	C	G	G	T	C	G	G
T25	C	C	G	C	C	A	T	C	C	G	C	G	G	C	A	C	G	A	G	G	T	C	C	T	C	G	G	C	A	G	C	C	C	A	G	C	G	C	G	G	C	C	C	G	G	T	C	G	G
T26	C	C	G	G	C	A	T	C	C	G	C	G	G	C	A	C	G	A	G	G	T	C	C	C	C	G	G	C	A	G	C	T	G	A	G	C	G	C	G	G	C	C	C	G	G	T	C	G	G
T28	C	C	G	G	C	A	T	C	C	G	C	G	G	C	A	C	G	A	G	G	T	C	C	C	C	G	G	C	A	G	C	T	G	A	G	C	G	C	G	G	C	C	C	G	G	T	C	G	G
T30	C	C	G	G	C	A	T	C	C	G	C	G	G	C	A	C	G	A	G	G	T	C	C	C	C	G	G	C	A	G	C	T	G	A	G	C	G	C	G	G	C	C	C	G	T	T	C	G	G
T31	C	C	G	C	C	A	T	C	C	G	C	G	G	C	A	C	G	A	G	G	T	C	C	T	C	G	G	C	A	G	C	C	C	A	G	C	G	C	G	G	C	C	C	G	G	T	C	G	G
T36	C	C	G	C	C	A	T	C	C	G	C	G	G	C	A	C	G	A	G	G	T	C	C	T	C	G	G	C	A	G	C	C	C	A	G	C	G	C	G	G	C	C	C	G	G	T	C	G	G
T38	C	C	G	G	C	A	T	C	C	G	C	C	G	C	A	G	G	A	G	G	T	C	C	C	C	G	G	C	A	G	C	T	G	G	G	C	G	C	G	G	C	C	C	G	G	T	C	G	G
T43	C	C	G	G	C	A	T	C	C	G	C	G	G	C	A	C	G	A	G	G	T	C	C	C	C	G	G	C	A	G	C	T	G	A	G	C	G	C	G	G	C	C	C	G	G	T	C	G	G
T46	C	C	G	C	C	A	T	C	C	G	C	G	G	C	A	C	G	A	G	G	T	C	C	T	C	G	G	C	A	G	C	C	C	A	G	C	G	C	G	G	C	C	C	G	G	T	C	G	G
T47	C	C	G	G	C	A	T	C	C	G	C	G	G	C	A	C	G	A	G	G	T	C	C	C	C	G	G	C	A	G	C	T	G	A	G	C	G	C	G	G	C	C	C	G	G	T	C	G	G
T48	C	C	G	C	C	A	T	C	C	G	C	G	G	C	A	C	G	A	G	G	T	C	C	T	C	G	G	C	A	G	C	C	C	A	G	C	G	C	G	G	C	C	C	G	G	T	C	G	G
T51	C	C	G	G	C	A	T	C	C	G	C	G	G	C	A	C	G	A	G	G	T	C	C	C	C	G	G	C	A	G	C	T	G	A	G	C	G	C	G	G	C	C	C	G	G	T	C	G	G
T60	C	C	G	G	C	A	T	C	C	G	C	C	G	C	A	G	G	A	G	G	T	C	C	C	C	G	G	C	A	G	C	T	G	G	G	C	G	C	G	G	C	C	C	G	G	T	C	G	G
T61	C	C	G	G	C	A	T	C	C	G	C	G	G	C	A	C	A	A	G	G	T	C	C	C	C	G	G	C	A	G	C	T	G	A	G	C	G	C	G	G	T	C	C	G	G	T	C	G	G
T67	C	C	G	G	C	A	T	C	C	G	C	G	G	C	A	C	G	A	G	G	T	C	C	C	C	G	G	C	A	G	C	T	G	A	G	C	G	C	G	G	C	C	C	G	G	T	C	G	G
T7	C	C	G	G	C	A	T	C	C	G	C	G	G	C	A	C	G	A	G	G	T	C	C	C	C	G	G	C	A	G	C	T	G	A	G	C	G	C	G	G	C	C	C	G	T	T	C	G	G
T78	C	C	G	G	C	A	T	C	C	G	C	G	G	C	A	G	G	A	G	G	T	C	C	C	C	G	G	C	A	G	C	T	G	G	G	C	G	C	G	G	C	C	C	G	G	T	C	G	G
T80	C	C	G	G	C	A	T	C	C	G	C	G	G	C	A	C	G	A	G	G	T	C	C	C	C	G	G	C	A	G	C	T	G	A	G	C	G	C	G	G	C	C	C	G	G	T	C	G	G
T83	C	C	G	C	C	A	T	C	C	G	C	G	G	C	A	C	G	A	G	G	T	C	C	T	C	G	G	C	A	G	C	C	G	A	G	C	G	C	G	G	C	C	C	G	G	T	C	G	G
T84	C	C	G	G	C	A	T	C	C	G	C	G	G	C	A	C	G	A	G	G	T	C	C	C	C	G	G	C	A	G	C	T	G	A	G	C	G	C	G	G	C	C	C	G	G	T	C	G	G
T85	C	C	G	G	C	A	T	C	C	G	C	G	G	C	A	C	G	A	G	G	T	C	C	C	C	G	G	C	A	G	C	T	G	A	G	C	G	C	G	G	C	C	C	G	G	T	C	G	G
T92	C	C	G	C	C	A	T	C	C	G	C	G	G	C	A	C	G	A	G	G	T	C	C	T	C	G	G	C	A	G	C	C	C	A	G	C	G	C	G	G	C	C	C	G	G	T	C	G	G
T97	C	C	G	G	C	A	T	C	C	G	C	G	G	C	A	C	G	A	G	G	T	C	C	C	C	G	G	C	A	G	C	T	G	A	G	C	G	C	G	G	C	C	C	G	G	T	C	G	G
T99	C	C	G	G	C	A	T	C	C	G	C	G	G	C	A	C	A	A	G	G	T	C	C	C	C	G	G	C	A	G	C	T	G	A	G	C	G	C	G	G	T	C	C	G	G	T	C	G	G
[truncated: 151 more columns]

## Sheet: MLSA_SNP_201_to_339
Strain ID	SNP_201	SNP_202	SNP_203	SNP_204	SNP_205	SNP_206	SNP_207	SNP_208	SNP_209	SNP_210	SNP_211	SNP_212	SNP_213	SNP_214	SNP_215	SNP_216	SNP_217	SNP_218	SNP_219	SNP_220	SNP_221	SNP_222	SNP_223	SNP_224	SNP_225	SNP_226	SNP_227	SNP_228	SNP_229	SNP_230	SNP_231	SNP_232	SNP_233	SNP_234	SNP_235	SNP_236	SNP_237	SNP_238	SNP_239	SNP_240	SNP_241	SNP_242	SNP_243	SNP_244	SNP_245	SNP_246	SNP_247	SNP_248	SNP_249
1695	C	G	T	G	C	C	C	G	C	C	A	G	C	T	C	C	C	C	T	G	C	A	C	C	G	G	C	T	C	G	C	A	C	G	C	C	C	G	A	C	C	G	C	C	G	C	T	C	C
2786	C	G	T	G	C	C	C	G	C	C	A	A	T	T	C	C	C	C	T	G	C	A	C	C	G	G	C	T	T	G	C	A	C	G	C	C	C	G	A	C	C	G	C	C	G	C	T	C	C
11007	C	G	T	G	C	C	C	G	C	C	A	A	C	T	C	C	C	C	T	G	C	A	C	C	G	G	C	T	C	G	C	A	C	G	C	C	C	G	A	C	C	G	C	C	G	C	T	C	C
12382	C	G	C	G	C	C	C	G	C	C	A	A	C	T	C	C	C	T	T	G	C	A	C	C	G	G	C	T	C	G	C	A	C	G	C	C	C	G	A	C	C	G	C	C	G	C	T	C	C
21987	C	G	T	G	C	C	C	A	C	C	A	A	C	T	C	C	C	C	T	G	C	A	C	C	G	G	C	T	C	G	C	A	C	G	C	T	C	G	A	C	C	G	C	C	G	C	T	C	C
23351	C	G	T	G	C	C	C	G	C	C	A	A	C	T	C	C	C	C	T	G	C	A	C	C	G	G	C	T	C	G	C	A	C	G	C	C	C	G	A	C	C	G	C	C	G	C	T	C	C
75101	C	G	T	G	C	C	C	G	C	C	A	A	C	T	C	C	C	T	T	G	C	A	C	C	G	G	C	T	C	G	C	A	C	G	C	C	C	G	A	C	C	G	C	C	G	C	T	C	C
349404	C	G	T	G	C	C	C	G	C	C	A	A	C	T	C	C	C	T	T	A	C	A	C	C	G	T	C	T	C	G	C	A	C	G	C	C	C	G	A	C	C	G	C	C	G	C	G	C	C
414104	C	G	T	G	C	C	C	G	T	C	A	A	C	T	C	C	C	T	T	G	C	A	C	C	G	G	C	T	C	G	C	A	C	A	T	C	C	G	A	T	C	G	C	C	G	C	T	C	C
478304	C	G	T	G	A	C	C	G	C	C	A	A	C	T	C	C	C	C	T	G	C	A	C	C	G	G	C	T	C	G	C	A	C	G	C	C	C	G	A	C	C	G	C	C	G	C	T	C	C
533304	C	G	T	A	C	C	C	G	C	C	A	A	C	T	C	C	C	T	T	A	C	A	C	C	G	T	C	T	C	G	C	A	C	G	C	C	C	G	A	C	C	G	C	C	G	C	G	C	C
533604	C	G	T	G	C	C	C	G	C	C	A	A	C	T	C	C	C	T	T	G	C	A	C	C	G	G	C	T	C	G	C	A	C	A	T	C	C	G	A	T	C	G	C	C	G	C	T	C	C
541504	C	G	T	G	C	C	C	G	C	C	A	A	C	T	C	C	C	T	T	G	C	A	C	C	G	G	C	T	C	G	C	A	C	A	T	C	C	G	A	T	C	G	C	C	G	C	T	C	C
544404	C	G	T	G	C	C	C	G	C	C	A	A	C	T	C	C	C	T	T	A	C	A	C	C	G	T	C	T	C	G	C	A	C	G	C	C	C	G	A	C	C	G	C	C	G	C	G	C	C
549204	C	G	T	G	A	C	C	G	C	C	A	A	C	T	C	C	C	C	T	G	C	A	C	C	G	G	C	T	C	G	C	A	C	G	C	C	C	G	A	C	C	G	C	C	G	C	T	C	C
553604	C	G	T	G	C	C	C	G	C	C	A	A	C	T	C	C	C	T	T	A	C	A	C	C	G	T	C	T	C	G	C	A	C	G	C	C	C	G	A	C	C	G	C	C	G	C	G	C	C
773901	C	G	T	G	C	T	C	G	C	C	A	A	C	T	C	C	C	T	G	G	C	A	C	C	G	G	C	T	C	G	C	A	C	G	C	C	C	G	A	C	C	G	C	C	G	C	T	C	C
898699	C	G	T	G	C	C	C	G	C	C	A	A	C	T	C	C	C	T	T	G	C	A	T	A	G	G	G	C	C	G	C	A	C	G	C	C	C	G	A	C	C	G	T	C	G	C	T	C	C
910079	C	G	T	G	C	C	C	G	C	C	A	A	C	T	C	T	C	C	T	G	C	A	C	C	G	G	C	T	C	G	C	A	C	G	C	C	C	G	A	C	C	G	C	C	G	C	T	C	C
920320	C	G	T	G	C	C	C	G	C	C	A	A	C	T	C	C	C	C	T	G	C	A	C	C	G	G	C	T	C	G	C	C	C	G	C	C	C	G	A	C	C	G	C	C	G	C	T	C	C
931117	C	G	T	G	C	C	C	G	C	C	A	A	C	T	C	C	C	C	T	G	C	A	C	C	G	G	C	T	C	G	C	A	C	G	C	T	C	G	A	C	C	G	C	C	G	C	T	C	C
950545	C	G	C	G	C	C	C	G	C	C	A	A	C	T	C	C	C	T	T	G	C	A	C	C	G	G	C	T	C	G	C	A	C	G	C	C	C	G	A	C	C	G	C	C	G	C	T	C	C
951646	C	G	T	G	C	C	C	G	C	C	A	A	C	T	C	C	C	C	T	G	C	A	C	C	G	G	C	T	C	G	C	A	C	G	C	C	C	G	A	C	C	G	C	C	G	C	T	C	C
951848	C	G	T	G	C	C	C	G	C	C	A	A	C	T	C	C	C	C	T	G	C	A	C	C	G	G	C	T	C	G	C	A	C	G	C	C	C	G	A	C	C	G	C	C	G	C	T	C	C
957799	C	G	T	G	C	C	C	G	C	C	A	A	C	T	C	C	C	T	T	G	C	A	C	C	G	G	C	T	C	G	C	A	C	G	C	C	C	G	A	C	C	G	T	G	G	C	T	C	C
960982	C	G	T	G	C	C	C	G	C	C	A	A	C	T	C	C	C	C	T	G	C	A	C	C	G	G	C	T	C	G	C	A	C	G	C	C	C	G	A	C	C	G	C	C	G	C	T	C	C
961548	C	G	T	G	C	C	C	G	C	C	A	A	C	T	C	C	C	C	T	G	C	A	C	C	G	G	C	T	C	G	C	A	C	G	C	C	C	G	A	C	C	G	C	C	G	C	T	C	C
962104	C	G	T	G	C	C	C	G	C	C	A	A	C	T	C	C	C	C	T	G	C	A	C	C	G	G	C	T	C	G	C	A	C	G	C	C	C	G	A	C	T	G	C	C	G	C	T	C	C
964329	C	G	C	G	C	C	C	G	C	C	A	A	C	T	C	C	C	T	T	G	C	A	C	C	G	G	C	T	C	G	C	A	T	G	C	C	C	G	A	C	C	G	C	C	C	C	T	C	C
970827	C	G	T	G	C	C	C	G	C	C	A	A	C	T	C	C	C	C	T	G	C	A	C	C	G	G	C	T	C	G	C	A	C	G	C	C	C	G	A	C	C	G	C	C	G	C	T	C	C
981663	C	G	T	G	C	C	C	G	C	C	A	A	C	T	C	C	C	C	T	G	C	A	C	C	G	G	C	T	C	G	C	A	C	G	C	C	C	G	A	C	C	G	C	C	G	C	T	C	C
981833	C	G	T	G	C	C	C	G	C	C	A	A	C	T	C	C	C	C	T	G	C	A	C	C	G	G	C	T	C	G	C	A	C	G	C	T	C	G	A	C	C	G	C	C	G	C	T	C	C
981863	C	G	T	G	C	C	C	G	C	C	A	A	C	T	C	C	C	C	T	G	C	A	C	C	G	G	C	T	C	G	C	A	C	G	C	C	C	G	A	C	C	G	C	C	G	T	T	C	C
992235	C	G	T	G	C	C	C	G	C	C	A	A	C	T	C	C	C	C	T	G	C	A	C	C	G	G	C	T	C	G	C	A	C	G	C	C	C	G	A	C	C	G	C	C	G	C	T	C	C
1001003	C	G	T	G	C	C	C	G	C	C	A	A	C	T	C	C	C	T	T	A	C	A	C	C	G	T	C	T	C	G	C	A	C	G	C	C	C	G	A	C	C	G	C	C	G	C	G	C	C
1182103	C	G	T	G	C	C	C	G	C	C	A	A	C	T	C	C	C	T	T	A	C	A	C	C	G	T	C	T	C	G	C	A	C	G	C	C	C	G	A	C	C	G	C	C	G	C	G	C	C
94M4241A	C	G	T	G	C	C	C	G	C	C	A	A	C	T	C	C	C	C	T	G	C	A	C	C	G	G	C	T	C	G	C	A	C	G	C	C	C	G	A	C	C	G	C	C	G	C	T	C	C
993693b	C	G	T	G	C	C	C	G	C	T	A	A	C	T	C	T	C	C	T	G	C	A	C	C	G	G	C	T	C	G	C	A	C	G	C	C	C	G	A	C	C	G	C	C	G	C	T	C	C
ATCC35711	C	G	T	G	C	C	C	G	T	C	A	A	C	T	C	C	C	T	T	G	C	A	C	C	G	G	C	T	C	G	C	A	C	A	T	C	C	G	A	T	C	G	C	C	G	C	T	C	C
C11	C	G	T	G	C	C	C	G	C	C	A	A	C	T	C	C	C	C	T	G	C	A	C	C	G	G	C	T	C	G	C	A	C	G	C	C	C	G	A	C	C	G	C	C	G	C	T	C	C
C4	C	G	T	G	C	C	C	G	C	C	A	A	C	T	C	C	C	C	T	G	C	A	C	C	G	G	C	T	C	G	C	A	C	G	C	C	C	G	A	C	C	G	C	C	G	C	T	C	C
CPHLA	C	G	T	G	C	C	C	G	C	C	G	A	C	T	C	C	C	T	T	A	C	A	C	C	G	T	C	T	C	G	C	A	C	G	C	C	C	G	A	C	C	G	C	C	G	C	G	C	C
EAS009	C	G	C	G	C	C	C	G	C	C	A	A	C	T	C	C	C	T	T	G	C	A	C	C	G	G	C	T	C	G	C	A	C	G	C	C	C	G	A	C	C	G	C	C	G	C	T	C	C
EAS050	C	G	C	G	C	C	C	G	C	C	A	A	C	T	C	C	C	T	T	G	C	A	C	C	G	G	C	T	C	G	C	A	C	G	C	C	C	G	A	C	C	G	C	C	G	C	T	C	C
EAS053	C	G	C	G	C	C	C	G	C	C	A	A	C	T	C	C	C	T	T	G	C	A	C	C	G	G	C	T	C	G	C	A	C	G	C	C	C	G	A	C	C	G	C	C	G	C	T	C	C
EAS054	C	G	C	G	C	C	C	G	C	C	A	A	C	T	C	C	C	T	T	G	C	A	C	C	G	G	C	T	C	G	C	A	C	G	C	C	C	G	A	C	C	G	C	C	G	C	T	C	C
Erdman	C	G	T	G	C	C	C	G	C	C	A	A	C	T	C	C	C	C	T	G	C	A	C	C	G	G	C	T	C	G	C	A	C	G	C	C	C	A	A	C	C	G	C	C	G	C	T	C	C
GM0981	C	G	T	G	C	C	C	G	T	C	A	A	C	T	C	C	C	T	T	G	C	A	C	C	G	G	C	T	C	G	C	A	C	A	T	C	C	G	A	T	C	G	C	C	G	C	T	C	C
GM1121	C	G	T	G	C	C	C	G	T	C	A	A	C	T	C	C	C	T	T	G	C	A	C	C	G	G	C	T	C	G	C	A	C	A	T	C	C	G	A	T	C	G	C	C	G	C	T	C	C
GM1255	C	G	T	G	C	C	C	G	T	C	A	A	C	T	C	C	C	T	T	G	C	A	C	C	G	G	C	T	C	G	C	A	C	A	T	C	C	G	A	T	C	G	C	C	G	C	T	C	C
GM1503	C	G	T	G	C	C	C	G	C	C	A	A	C	T	C	C	C	C	T	G	C	A	C	C	G	G	C	T	C	G	C	A	C	G	C	C	C	G	A	C	C	G	C	C	G	C	T	C	C
K100	G	G	T	G	C	C	C	G	C	C	A	A	C	T	C	C	C	C	T	G	C	A	C	C	G	G	C	T	C	G	C	A	C	G	C	C	C	G	A	C	C	G	C	C	G	C	T	C	C
K11	C	G	T	G	C	C	C	G	C	C	A	A	C	T	C	C	C	C	T	G	C	C	C	C	G	G	C	T	C	G	C	A	C	G	C	C	C	G	A	C	C	G	C	C	G	C	T	C	C
K19	C	G	T	G	C	C	C	G	C	C	A	A	C	T	C	C	C	C	T	G	C	A	C	C	G	G	C	T	C	G	C	A	C	G	C	C	C	G	A	C	C	G	C	C	G	C	T	C	C
K21	C	G	C	G	C	C	C	G	C	C	A	A	C	T	T	C	C	T	T	G	C	A	C	C	G	G	C	T	C	A	C	A	C	G	C	C	C	G	A	C	C	G	C	C	G	C	T	C	C
K25	C	G	T	G	C	C	C	G	C	C	A	A	C	T	C	C	C	T	G	G	C	A	C	C	G	G	C	T	C	G	C	A	C	G	C	C	C	G	A	C	C	G	C	C	G	C	T	C	C
K37	C	G	T	G	C	C	C	G	C	C	A	A	C	T	C	C	C	C	T	G	T	A	C	C	G	G	C	T	C	G	C	A	C	G	C	C	C	G	A	C	C	G	C	C	G	C	T	C	T
K49	C	G	T	G	C	C	C	G	C	C	A	A	C	T	C	C	C	C	T	G	C	A	C	C	G	G	C	T	C	G	C	A	C	G	C	C	C	G	A	C	C	G	C	C	G	C	T	C	C
K6	C	G	T	G	C	C	C	G	C	C	A	A	C	T	C	C	C	T	T	G	C	A	C	C	G	G	C	T	C	G	C	A	C	A	T	C	C	G	A	T	C	G	C	C	G	C	T	C	C
K67	C	G	C	G	C	C	C	G	C	C	A	A	C	T	C	C	C	T	T	G	C	A	C	C	G	G	C	T	C	G	C	A	C	G	C	C	C	G	A	C	C	G	C	C	G	C	T	C	C
K85	C	G	T	G	C	C	C	G	C	C	A	A	C	T	C	C	C	T	T	G	C	A	C	C	G	G	C	T	C	G	C	A	C	A	T	C	C	G	A	T	C	G	C	C	G	C	T	C	C
K93	C	G	C	G	C	C	C	G	C	C	A	A	C	T	C	C	C	T	T	G	C	A	C	C	G	G	C	T	C	G	C	A	C	G	C	C	T	G	A	C	C	G	C	C	G	C	T	C	C
LA19	C	G	T	G	C	C	C	G	C	C	A	A	C	T	C	C	C	C	T	G	C	A	C	C	G	G	C	T	T	G	C	A	C	G	C	C	C	G	A	C	C	G	C	C	G	C	T	C	C
LA4	C	G	T	G	C	C	C	G	C	C	A	A	C	T	C	C	C	C	T	G	C	A	C	C	G	G	C	T	C	G	C	A	C	G	C	C	C	A	A	C	C	G	C	C	G	C	T	C	C
M4100A	C	G	T	G	C	C	C	G	C	C	A	A	C	T	C	C	C	C	T	G	C	A	C	C	G	G	C	T	C	G	C	A	C	G	C	C	C	G	A	C	C	G	C	C	G	C	T	C	C
P3	C	G	T	G	C	C	C	G	C	C	A	A	C	T	C	C	C	C	T	G	C	A	C	C	G	G	C	T	C	G	C	A	C	G	C	C	C	A	A	C	C	G	C	C	G	C	T	C	C
RIVM9400207	C	G	T	G	C	C	T	G	C	C	A	A	C	T	C	C	C	C	T	G	C	A	C	C	G	G	C	T	C	G	C	A	C	G	C	C	C	G	A	C	C	G	C	C	G	C	T	C	C
RIVM9400594	C	G	T	G	C	C	C	G	C	C	A	A	C	T	C	C	C	C	T	G	C	A	C	C	G	G	C	T	C	G	C	A	C	G	C	C	C	G	A	C	C	G	C	C	G	C	T	C	C
SG1	C	G	T	G	C	C	C	G	C	C	A	A	C	T	C	C	C	C	T	G	C	A	C	C	G	G	C	T	C	G	C	A	C	G	C	C	C	G	A	C	C	G	C	C	G	C	T	C	C
SG2	C	G	T	G	C	C	C	G	T	C	A	A	C	T	C	C	C	T	T	G	C	A	C	C	G	G	C	T	C	G	T	A	C	A	T	C	C	G	A	T	C	C	C	C	G	C	T	C	C
T16	C	G	T	G	C	C	C	G	C	C	A	A	C	C	C	C	C	C	T	G	C	A	C	C	G	G	C	T	C	G	C	A	C	G	C	C	C	G	A	C	C	G	C	C	G	C	T	C	C
T17	C	G	C	G	C	C	C	G	C	C	A	A	C	T	C	C	C	T	T	G	C	A	C	C	A	G	C	T	C	G	C	A	C	G	C	C	C	G	A	C	C	G	C	C	G	C	T	C	C
T22	C	G	T	G	C	C	C	G	C	C	A	A	C	T	C	C	C	C	T	G	C	A	C	C	G	G	C	T	C	G	C	A	C	G	C	C	C	A	A	C	C	G	C	C	G	C	T	C	C
T25	C	G	C	G	C	C	C	G	C	C	A	A	C	T	C	C	C	T	T	G	C	A	C	C	G	G	C	T	C	G	C	A	C	G	C	C	C	G	A	C	C	G	C	C	G	C	T	C	C
T26	C	G	T	G	C	C	C	G	C	C	A	A	C	T	C	C	C	C	T	G	C	A	C	C	G	G	C	T	C	G	C	A	C	G	C	C	C	G	A	C	C	G	C	C	G	C	T	C	C
T28	C	G	T	G	C	C	C	G	C	C	A	A	C	T	C	C	C	C	T	G	C	A	C	C	G	G	C	T	C	G	C	A	C	G	C	C	C	G	A	C	C	G	C	C	G	C	T	C	C
T30	C	G	T	G	C	C	C	G	C	C	A	A	C	T	C	C	C	C	T	G	C	A	C	C	G	G	C	T	C	G	C	A	C	G	C	C	C	G	A	C	C	G	C	C	G	C	T	C	C
T31	C	G	C	G	C	C	C	G	C	C	A	A	C	T	C	C	C	T	T	G	C	A	C	C	G	G	C	T	C	G	C	A	C	G	C	C	C	G	A	C	C	G	C	C	G	C	T	C	C
T36	C	G	C	G	C	C	C	G	C	C	A	A	C	T	C	C	C	T	T	G	C	A	C	C	G	G	C	T	C	G	C	A	C	G	C	C	C	G	A	C	C	G	C	C	G	C	T	C	C
T38	C	G	T	G	C	C	C	G	C	C	A	A	C	T	C	C	C	C	T	G	C	A	C	C	G	G	C	T	C	G	C	A	C	G	C	C	C	G	A	C	C	G	C	C	G	C	T	C	C
T43	C	G	T	G	C	C	C	G	C	C	A	A	C	T	C	C	C	C	T	G	C	A	C	C	G	G	C	T	C	G	C	A	C	G	C	C	C	G	A	C	C	G	C	C	G	C	T	C	C
T46	C	G	C	G	C	C	C	G	C	C	A	A	C	T	C	C	C	T	T	G	C	A	C	C	G	G	C	T	C	G	C	A	C	G	C	C	C	G	A	C	C	G	C	C	G	C	T	C	C
T47	C	G	T	G	C	C	C	G	C	C	A	A	C	T	C	C	C	C	T	G	C	A	C	C	G	G	C	T	C	G	C	A	C	G	C	C	C	G	A	C	C	G	C	C	G	C	T	C	C
T48	C	G	C	G	C	C	C	G	C	C	A	A	C	T	C	C	C	T	T	G	C	A	C	C	A	G	C	T	C	G	C	A	C	G	C	C	C	G	A	C	C	G	C	C	G	C	T	C	C
T51	C	G	T	G	C	C	C	G	C	C	A	A	C	T	C	C	C	C	T	G	C	A	C	C	G	G	C	T	C	G	C	A	C	G	C	C	C	G	A	C	C	G	C	C	G	C	T	C	C
T60	C	G	T	G	C	C	C	G	C	C	A	A	C	T	C	C	C	C	T	G	C	A	C	C	G	G	C	T	C	G	C	A	C	G	C	C	C	G	A	C	C	G	C	C	G	C	T	C	C
T61	C	G	T	G	C	C	C	G	C	C	A	A	C	T	C	C	C	C	T	G	C	A	C	C	G	G	C	T	C	G	C	A	C	G	C	C	C	G	C	C	C	G	C	C	G	C	T	T	C
T67	C	G	T	G	C	C	C	G	C	C	A	A	C	T	C	C	C	C	T	G	C	A	C	C	G	G	C	T	C	G	C	A	C	G	C	C	C	G	A	C	C	G	C	C	G	C	T	C	C
T7	C	G	T	G	C	C	C	G	C	C	A	A	C	T	C	C	C	C	T	G	C	A	C	C	G	G	C	T	C	G	C	A	C	G	C	C	C	G	A	C	C	G	C	C	G	C	T	C	C
T78	C	G	T	G	C	C	C	G	C	C	A	A	C	C	C	C	C	C	T	G	C	A	C	C	G	G	C	T	C	G	C	A	C	G	C	C	C	G	A	C	C	G	C	C	G	C	T	C	C
T80	C	G	T	G	C	C	C	G	C	C	A	A	C	T	C	C	C	C	T	G	C	A	C	C	G	G	C	T	C	G	C	A	C	G	C	C	C	G	A	C	C	G	C	C	G	C	T	C	C
T83	C	G	C	G	C	C	C	G	C	C	A	A	C	T	C	C	C	T	T	G	C	A	C	C	G	G	C	T	C	G	C	A	C	G	C	C	C	G	A	C	C	G	C	C	G	C	T	C	C
T84	C	G	T	G	C	C	C	G	C	C	A	A	C	T	C	C	C	C	T	G	C	A	C	C	G	G	C	T	C	G	C	A	C	G	C	C	C	G	A	C	C	G	C	C	G	C	T	C	C
T85	C	G	T	G	C	C	C	G	C	C	A	A	C	T	C	C	C	C	T	G	C	A	C	C	G	G	C	T	C	G	C	A	C	G	C	C	C	G	A	C	C	G	C	C	G	C	T	C	C
T92	C	G	C	G	C	C	C	G	C	C	A	A	C	T	C	C	C	T	T	G	C	A	C	C	G	G	C	T	C	G	C	A	C	G	C	C	C	G	A	C	C	G	C	C	G	C	T	C	C
T97	C	G	T	G	C	C	C	G	C	C	A	A	C	T	C	C	C	C	T	G	C	A	C	C	G	G	C	T	C	G	C	A	C	G	C	C	C	G	A	C	C	G	C	C	G	C	T	C	C
T99	C	G	T	G	C	C	C	G	C	C	A	A	C	T	C	C	T	C	T	G	C	A	C	C	G	G	C	T	C	G	C	A	C	G	C	C	C	G	A	C	C	G	C	C	G	C	T	C	C
[truncated: 90 more columns]
