# Supplementary material for: Genotyping of Genetically Monomorphic Bacteria: DNA Sequencing in Mycobacterium tuberculosis Highlights the Limitations of Current Methodologies
Source: PLoS One. 2009 Nov 12;4(11):e7815. doi: 10.1371/journal.pone.0007815 (PMC2772813; doi:10.1371/journal.pone.0007815)
Supplement: Table S3 — Discriminatory MIRU-VNTR loci by MTBC lineage. (0.04 MB XLS) [file pone.0007815.s006.xls]

## Sheet: Table1
LINEAGE	SNP*	MIRU-VNTR LOCUS
		MIRU02	MIRU04	MIRU10	MIRU16	MIRU20	MIRU23	MIRU24	MIRU26	MIRU27	MIRU31	MIRU39	MIRU40	VNTR0424	VNTR0577	VNTR1955	VNTR2163b	VNTR2165	VNTR2347	VNTR2401	VNTR2461	VNTR3171	VNTR3690	VNTR4052	VNTR4156
Lineage 1 (pink)	Rv3221c_0085n		X				X				X		X	X		X	X	X		X	X		X	X
Lineage 2 (blue)	Rv2952_0526n			X	X				X		X	X	X	X		X	X	X		X			X	X	X
Lineage 3 (purple)	Rv3804c_0012s			X					X		X		X				X					X	X		X
Lineage 4 (red)	Rv0407_0960s			X	X	X	X		X				X	X	X	X	X	X		X	X	X	X	X	X
Lineage 5 (brown)	Rv0006_2265s			X						X	X			X		X	X							X	X
Lineage 6 (green)	Rv0429c_0231s		X	X	X				X		X		X	X		X	X	X			X		X	X	X
*	Sugested SNPs for identyfing the different lineages of MTBC. Alternative SNPs can be found in the Supplementary Table S1.
X	Inidcates highly discriminatory MIRU-VNTR loci for a particular lineage
X	Inidcates intermediate discriminatory MIRU-VNTR loci for a particular MTBC lineage

## Sheet: Sheet3
Lineage 1 (pink)	Lineage 2 (brown)	Lineage 3 (green)	Lineage 4 (purple)	Lineage 5 (blue)	Lineage 6 (red)
Rv3221c_0085n	Rv0006_2265s	Rv0429c_0231s	Rv3804c_0012s	Rv2952_0526n	Rv0407_0960s
X		X	X			MIRU04
	X	X	X	X	X	MIRU10
		X		X	X	MIRU16
		X	X	X	X	MIRU26
X	X	X	X	X		MIRU31
X		X		X	X	MIRU40
X	X	X	X	X	X	VNTR0424
X	X	X		X	X	VNTR1955
X	X	X		X	X	VNTR2163b
X		X	X	X	X	VNTR2165
X		X			X	VNTR2461
X		X	X	X	X	VNTR3690
	X	X		X	X	VNTR4156
						MIRU02
					X	MIRU20
X					X	MIRU23
						MIRU24
	X					MIRU27
				X		MIRU39
					X	VNTR0577
						VNTR2347
X				X	X	VNTR2401
					X	VNTR3171
X	X		X	X	X	VNTR4052
LINEAGE		Lineage 1 (pink)	Lineage 2 (brown)	Lineage 3 (green)	Lineage 4 (purple)	Lineage 5 (blue)	Lineage 6 (red)
SNP*		Rv3221c_0085n	Rv0006_2265s	Rv0429c_0231s	Rv3804c_0012s	Rv2952_0526n	Rv0407_0960s
VNTR	MIRU02
	MIRU04	X		X
	MIRU10		X	X	X	X	X
	MIRU16			X		X	X
	MIRU20						X
	MIRU23	X					X
	MIRU24
	MIRU26			X	X	X	X
	MIRU27		X
	MIRU31	X	X	X	X	X
	MIRU39					X
	MIRU40	X		X	X	X	X
	VNTR0424	X	X	X		X	X
	VNTR0577						X
	VNTR1955	X	X	X		X	X
	VNTR2163b	X	X	X	X	X	X
	VNTR2165	X		X		X	X
	VNTR2347
	VNTR2401	X				X	X
	VNTR2461	X		X			X
	VNTR3171				X		X
	VNTR3690	X		X	X	X	X
	VNTR4052	X	X	X		X	X
	VNTR4156		X	X	X	X	X
